# Supplementary material for: Patient understanding of radiation risk from medical computed tomography—A comparison of Hispanic vs. non-Hispanic emergency department populations
Source: PeerJ. 2015 May 7;3:e937. doi: 10.7717/peerj.937 (PMC4435503; doi:10.7717/peerj.937)
Supplement: Supplemental Information 2 — Radiation knowledge data. [file peerj-03-937-s002.xlsx]

## Sheet: DATA
Patient Understanding of Radiation Risk from Medical Computed Tomography—A Comparison of Hispanic vs. Non-Hispanic Emergency Department Populations
Demographics
Survey Collector Name	Subject Number	Participation Status	Gender	Age (< 85 years)	Age (> 85 years)	Race	Yearly Income	Highest Level of Education	Highest Level of Education	Question 1	Question 2	Question 3
Jess	1	1	1	32	2	2	3	1		1	7	0
Jess	2	1	1	19	2	2	1	2		9	5	4
Jess	3	1	2	42	2	2	1	1		5	9	7
Jess	4	1	1	53	2	2	1	3		5	10	5
Jess	5	1	1			1	1	3		5	5	5
Jess	6	1	1	42	2	2	1	4		1	1	1
Jess	7	1	2	21	2	2	1	1		0	0	0
Jess	8	1	1	28	2	2	2	1		0	10	1
Jess	9	1	2	21	2	2	1	2		1	1	1
Jess	10	1	2	60	2	2	1	3		5	10	5
Rudy	11	1	1	27	2	2	3	2		5	5	5
Rudy	12	1	2	18	2	2	3	2		1	10	2
Rudy	13	1	2	31	2	2	3	2		0	0	0
Rudy	14	1	1	40	2	5	2	1		5	10	5
Rudy	15	1	2	21	2	1	2	2		5	5	5
Rudy	16	1	1	19	2	2	2	1		5	10	5
Rudy	17	1	2	31	2	1	3	2		1	10	1
Rudy	18	1	1	33	2	2	2	1		1	8	2
Rudy	19	1	2	44	2	2	2	2		8	10	8
Rudy	20	1	1	22	2	2	1	1		0	0	0
Rudy	21	1	2	24	2	2	2	2		5	10	5
Rudy	22	1	1	19	2	1	1	1		2	1	1
Rudy	23	1	2	32	2	2	2	2		2	6	2
Rudy	24	1	1	18	2	2	1	1		1	1	1
Rudy	25	1	1	44	2	2	2	1		0	0	0
Rudy	26	1	2	31	2	1	2	1		5	10	5
Rudy	27	1	2	22	2	2	2	2		4	4	4
Rudy	28	1	1	23	2	1	1	1		10	10	10
Gabriela	29	1	1	25	2	2	3	4		8	10	8
Gabriela	30	1	1	21	2	2	2	4		0	0	0
Gabriela	31	1	2	49	2	2	1	1		0	0	0
Gabriela	32	1	2	29	2	1	1	2		10	0	10
Gabriela	33	1	1	40	2	1	2	2		3	6	2
Gabriela	34	1	2	32	2	5	2	5		6	7	4
Gabriela	35	1	2	55	2	1	1	5		5	1	1
Gabriela	36	1	1			2	1	1		0	0	0
Gabriela	37	1	2	22	2	2	1	4		5	5	5
Alvaro	38	1	1	59	2	2	1	1		5	6	7
Alvaro	39	1	2	29	2	2	1	1		1	1	1
Alvaro	40	1	2	47	2	2	1	2		10	5	10
Alvaro	41	1	2	51	2	2	1	2		1	1	1
Alvaro	42	1	2	25	2	2	1	4		0	0	0
Alvaro	43	1	1	21	2	2	1	1		10	1	10
Alvaro	44	1	2	30	2	2	1	2		5	5	5
Alvaro	45	1	2	49	2	2	1	2		0	0	0
Alvaro	46	1	1	40	2	5	2	2		4	6	7
Alvaro	47	1	1	39	2	2	1	2		0	0	0
Alvaro	48	1	2	49	2	2	2	4		9	7	8
Alvaro	49	1	1	64	2	2	1	3		0	0	0
Alvaro	50	1	2	60	2	1	1	2		5	5	5
Alvaro	51	1	1	27	2	1	2	4		1	10	1
Alvaro	52	1	1	30	2	1	1	1		0	0	0
Alvaro	53	1	1	49	2	2	1	1		3	8	8
Alvaro	54	1	1	28	2	3	1	2		4	9	1
Alvaro	55	1	2	55	2	2	1	4		10	5	1
Alvaro	56	1	1	32	2	2	1	4		6	5	3
Shoemake	57	1	1	34	2	2	4	4		5	5	5
Shoemake	58	1	2	41	2	2	2	2		1	1	1
Shoemake	59	1	2	40	2	2	2	1		4	10	6
Shoemake	60	1	1	27	2	1	2	4		1	5	1
Shoemake	61	1	2	35	2	2	1	1		5	5	5
Shoemake	62	1	2	34	2	1	1	5		10	6	5
Shoemake	63	1	1	63	2	1	1	2		5	5	5
Shoemake	64	1	1	20	2	2	1	2		7	7	5
Shoemake	65	1	2	18	2	2	1	2		0	5	0
Shoemake	66	1	2	65	2	2	1	4		10	1	5
Shoemake	67	1	2	33	2	2	2	5		1	1	1
Shoemake	68	1	2	60	2	2	1	1		5	5	5
Shoemake	69	1	2	38	2	1	1	2		5	5	5
Shoemake	70	1	2	62	2	2	1	2		0	0	0
Shoemake	71	1	1	55	2	1	1	4		10	10	10
Shoemake	72	1	1	40	2	1	1	1		5	5	5
Shoemake	73	1	2		1	2	2	4		5	1	10
Shoemake	74	1	2	38	2	2	1	1		7	8	9
Shoemake	75	1	2	32	2	2	3	5		7	5	5
Shoemake	76	1	1	21	2	1	5	4		0	0	0
Shoemake	77	1	1	52	2	1	5	4		5	8	2
Shoemake	78	1	2	23	2	2	2	4		3	0	3
Shoemake	79	1	1	53	2	4	1	2		4	3	4
Shoemake	80	1	2	36	2	1	2	2		5	7	7
Jess/Richman	81	1	2	48	2	2	1	1		10	10	10
N/A	82	1	2	48	2	2	1	1
Miller	83	1	2	50	2	2	1	2		5	5	5
Miller	84	1	1	27	2	2	1	2		0	0	0
Miller	85	1	2	56	2	1	2	2		5	2	1
Miller	86	1	1	51	2	6	1	4		1	1	10
Jess/Richman	87	1	2	21	2	2	1	2		0	10	0
Miller	88	1	1	47	2	2	2	2		5	3	3
Cindy	89	1	1	32	2		1	4		1	1	1
Ben Leeson	90	1	1	27	2	5	2	4		0	1	5
Ben Leeson	91	1	2	40	2	2	1	1		0	1	0
Jess/Herrick	92	1	2	23	2	2	1	5		0	0	0
Jess	93	1	1	27	2	2	3	3		10	10	10
Seiling/Herrick	94	1	1	60	2	1	3	5		5	5	5
Jess/Herrick	95	1	1			1	1	2		5	5	5
Miller/Russel	96	1	1	28	2	2	2	1		2	1	5
Shoemake	97	1	1	33	2	5	1	2		4	2	5
Cindy	98	1	2	44	2	2	2	2		5	5	5
Cindy	99	1	1	42	2	2		1		1	8	1
Cindy	100	1		19	2	2	4	4		5	5	5
Cindy	101	1	2	36	2	5	1	2		0	0	0
Cindy	102	1	1	53	2	2	3	3		6	6	6
Cindy	103	1	2	22	2	1	1	2		5	5	7
Cindy	104	1	2	40	2	2	1	1		7	8	9
Cindy	105	1	1	35	2	2	2	1		0	10	0
Cindy	106	1	2	41	2	2	1	2		1	1	1
Cindy	107	1	2	34	2	2	2	2		8	6	8
Ha	108	1	2	60	2	2	1	1		2	2	3
Ha	109	1	2	19	2	1	1	4		5	10	5
Ha	110	1	2	35	2	2	2	2		9	1	10
Ha	111	1	1	27	2	5	1	2		7	6	6
Ha	112	1	2	31	2	2	1	4		6	3	2
Ha	113	1	1	20	2	2	2	4		5	1	2
Ha	114	1	2	61	2	2	5	2		10	5	5
Ha	115	1	2	46	2	2	1	1		0	0	0
Ha	116	1	2	29	2	2	2	4		1	10	10
Ha	117	1	1	54	2	2	1	1		9	9	9
Ha	118	1	2	32	2	2	1	2		0	0	0
Ha	119	1	1	53	2	1	1	4		5	10	10
Ha	120	1	1	46	2	2	1	1		0	5	5
Ha	121	1	1	51	2	2	1	1		1	0	0
Ha	122	1	2	22	2	1	1	2		2	3	4
Ha	123	1	2	35	2	2	1	2		7	8	9
Ha	124	1	2	20	2	2	1	2		5	5	5
Cindy	125	1	1	30	2	1	1	1		0	0	0
Cindy	126	1	2	29	2	2	2	2		3	8	3
Cindy	127	1	2	47	2	1	2	3		2	10	2
Cindy	128	1	2	51	2	2	3	2		5	7	7
Cindy	129	1	1	25	2	2	2	2		5	10	5
Cindy	130	1	1	59	2	2	2	2		5	9	5
Joanna	131	1	1	38	2	1	1	4		9	10	10
Joanna	132	1	1	61	2	2	1	1		0	2	4
Joanna	133	1	2	49	2	1	1	1		0	0	0
Joanna	134	1	1	60	2	1	1	2		5	10	6
Joanna	135	1	2	32	2	2	1	4		5	1	5
Joanna	136	1	1	38	2	2	1	3		10	8	10
Joanna	137	1	1	22	2	2	1	2		5	7	5
Joanna	138	1	2	48	2	2	1	1		5	6	5
Joanna	139	1	2	63	2		1	1		7	8	8
Joanna	140	1	1	26	2	5	2	2		4	10	6
Joanna	141	1	2	44	2	2	1	1		0	0	0
Joanna	142	1	1	24	2	2	1	2		0	0	0
Joanna	143	1	2	44	2	2	1	1		0	0	0
Joanna	144	1	2	21	2	1	2	4		10	9	5
Joanna	145	1	1	49	2	2	1	2		0	0	0
Joanna	146	1	2	58	2	5	1	1		0	0	0
Joanna	147	1	2	45	2	2	1	1		0	0	0
Tomanec	148	1	1	47	2	2	1	2		10	10	10
Tomanec	149	1	2	26	2	5	1	1		5	10	5
Tomanec	150	1	1	52	2	2	2	2		0	0	0
Jess/Simons	151	1	2	52	2	2	1	2		1	1	1
Jess/Simons	152	1	1	32	2	1	1	1		8	1	5
Jess/Simons	153	1	1	45	2	2		2
Gabriel	154	1	2	31	2	2	4	4		10	1	5
Gabriel	155	1	2	31	2	2	2	2		5	5	5
Gabriel	156	1	1	19	2	2	1	4		4	3	2
Gabriel	157	1	2	59	2	1	1	2		7	4	4
Gabriel	158	1	1	32	2	2	1	1
Gabriel	159	1	1	62	2	1	1	2		5	5	5
Travis	160	1	2	48	2	2	1	3		5	7	5
Travis	161	1	2	35	2	2	1	1		5	7	2
Travis	162	1	1	33	2	2	1	1		0	5	3
Travis	163	1	2	32	2	1	1	1		0	2	4
Ha	164	1	2	32	2	1	1	1		0	0	0
Ha	165	1	2	28	2	2	2	1		5	5	5
Ha	166	1	2	55	2	2	4	1		10	10	10
Ha	167	1	2	20	2	2	1	4		0	0	0
Ha	168	1	2	43	2	2	1	1		5	5	5
Ha	169	1	1	32	2	2	1	2		5	5	5
Ha	170	1	2	53	2	1	2	4		1	7	1
Ha	171	1	1	30	2	2	4	2		5	5	5
Ha	172	1	1	30	2	1	3	4		3	5	2
Ha	173	1	2	65	2	1	5	6		2	10	6
Alvaro	174	1	1	27	2	2	2	1		5	5	5
Alvaro	175	1	2	34	2	1	1	2		5	5	5
Alvaro	176	1	1	22	2	2	2	1		5	8	7
Alvaro	177	1	2	33	2	2	1	2		1	10	9
Alvaro	178	1	1	36	2	2	3	2		5	8	7
Alvaro	179	1	2	75	2	2	1	1		0	0	0
Alvaro	180	1	2	22	2	1	3	2		5	7	5
Alvaro	181	1	2	33	2	2	1	4		5	5	5
Alvaro	182	1	2	19	2	2	1	4		8	4	6
Alvaro	183	1	1	41	2	5	1	2		1	1	1
Alvaro	184	1	1	46	2	1	1	1		5	5	5
Alvaro	185	1	1	22	2	1	1	2		5	5	4
Alvaro	186	1	2	37	2	2	4	5		1	5	5
Alvaro	187	1	2	56	2	2	1	1		5	10	5
Alvaro	188	1	2	66	2	2	1	2		1	1	1
Shoemake	189	1	1	50	2	1	1	1		10	1	5
Shoemake	190	1	2	33	2	2	2	1		5	5	5
Shoemake	191	1	1	53	2	1	1	2		5	10	1
Shoemake	192	1	2	79	2	2	1	2		5	5	5
Shoemake	193	1	2	53	2	1	1	3		5	10	5
Shoemake	194	1	2	20	2	2	1	2		10	10	1
Shoemake	195	1	2	27	2	1	1	2		7	8	4
Shoemake	196	1	1	46	2	2	4	2		5	5	5
Shoemake	197	1	2	51	2	1	1	2		2	10	5
Shoemake	198	1	1	66	2	1	1	1		10	10	10
Shoemake	199	1	2	80	2	2	1	2		1	10	10
Shoemake	200	1	2	33	2	2	1	2		5	5	5
Shoemake	201	1	1	80	2	2	1	1		0	0	0
Shoemake	202	1	2	25	2	2	1	1		0	5	5
Shoemake	203	1	2	59	2	4	1	2		5	5	5
Shoemake	204	1	2	20	2	2	1	2		5	5	5
Shoemake	205	1	1	31	2	2	1	2		9	10	10
Shoemake	206	1	2	19	2	1	2	2		5	5	5
Luis Martinez	207	1	2	46	2	2	4	5		1	8	1
Luis Martinez	208	1	1	28	2	1	5	2		7	3	4
Luis Martinez	209	1	2	44	2	2	2	1		1	5	5
Luis Martinez	210	1	1	25	2	2	2	5		5	8	1
Luis Martinez	211	1	2	52	2	2	1	1		4	5	3
Luis Martinez	212	1	2	44	2	2	1	1		4	7	4
Luis Martinez	213	1	1	27	2	2	2	2		1	8	0
Luis Martinez	214	1	2	33	2	2	1	1		1	10	1
Luis Martinez	215	1	1	55	2	1	1	4		3	5	6
Luis Martinez	216	1	1	59	2	1	1	2		1	1	1
Luis Martinez	217	1	2	31	2	2	2	4		5	5	5
Luis Martinez	218	1	2	31	2	2	1	4		8	10	3
Luis Martinez	219	1	2	39	2	1	2	2		10	10	1
Luis Martinez	220	1	1	40	2	1	1	1		0	0	0
Luis Martinez	221	1	1	48	2	2	2	4		1	1	1
Luis Martinez	222	1	2	46	2	2	1	2		5	10	1
Luis Martinez	223	1	1	55	2	1	2	5		5	8	5
Luis Martinez	224	1	2	57	2	1	1	4		0	0	0
Luis Martinez	225	1	2	25	2	2	1	2		3	8	5
Ha	226	1	2	28	2	1	1	4		5	5	5
Ha	227	1	2	36	2	1	2	2		5	5	5
Ha	228	1	2	65	2	2		1		0	8	8
Ha	229	1	2	22	2	2		1		0	8	5
Ha	230	1	2	38	2	2	1	2		5	3	1
Ha	231	1	2	25	2	1	1	2		5	1	5
Ha	232	1	1	21	2	1	2	1		0	8	0
Ha	233	1	2	59	2	2	3	2		6	1	9
Ha	234	1	2	36	2	2	1	1		5	5	5
Ha	235	1	2	28	2	2	1	1		0	0	0
Ha	236	1	2	56	2	2	1	2		1	10	2
Ha	237	1	2	29	2	1	3	5		7	7	10
Ha	238	1	2	44	2	1	5	4		7	10	5
Ha	239	1	2	34	2	6	1	2		10	9	10
Ha	240	1	2	25	2	2	1	1		3	3	10
Ha	241	1	2	63	2	5	1	4		0	0	0
Ha	242	1	1	54	2	2	1	4		7	7	5
	243	1	1	28	2	1	2	4		0	0	0
Joanna	244	1	2	42	2	2	1	2		5	5	5
Joanna	245	1	2	32	2	2	1	2		5	5	5
Joanna	246	1	2	27	2	1	3	4		5	8	5
Joanna	247	1	2	60	2	1	1	5		5	5	5
Joanna	248	1	2	20	2	2	2	2		7	10	10
Joanna	249	1	2	27	2	1	1	4		0	0	0
Joanna	250	1	2	31	2	2	1	1		0	0	0
Joanna	251	1	2	29	2	2	1	1		6	10	7
Joanna	252	1	1	43	2	1	1	2		6	0	4
Joanna	253	1	1	51	2	5	1	2		0	0	0
Joanna	254	1	2	51	2	2	1	1		10	5	5
Joanna	255	1	1	45	2	1	3	2		4	8	4
Joanna	256	1	1	55	2	1	1	2		10	1	10
Joanna	257	1	2	60	2	2	1	1		5	5	5
Joanna	258	1	2	44	2	2	1	1		0	0	0
Joanna	259	1	1	27	2	1	5	2		7	3	5
Joanna	260	1	2	54	2	2	1	1		1	1	1
Joanna	261	1	1	32	2	1	1	1		8	1	6
Joanna	262	1	1	31	2	2	1	1		3	0	0
Joanna	263	1	1	39	2	5	1	2		9	6	6
Joanna	264	1	2	28	2	5	1	2		7	5	5
Joanna	265	1	2	41	2	2	3	4		5	5	5
Joanna	266	1	2	60	2	2	1	2		0	0	0
Joanna	267	1	1	20	2	2	1	1		8	8	8
Joanna	268	1	2	46	2	6	1	1		5	1	3
Joanna	269	1	2	68	2	2	1	2		0	0	0
Tony Montalvo	270	1	1	52	2	2	1	1		0	5	5
Cindy	271	1	1	18	2	2	1	1		0	0	0
Cindy	272	1	2	53	2	2	3	3		5	7	5
Cindy	273	1	2	36	2	1	2	2		9	8	8
Cindy	274	1	1	27	2	2	2	2		1	1	1
Gabriel	275	1	1	46	2	1	5	5		5	5	5
TOMANEC	276	1	1	54	2	2	1	1		0	4	0
TOMANEC	277	1	1	61	2	2	1	2		0	1	0
TOMANEC	278	1	1	42	2	1	2	3		7	7	7
TOMANEC	279	1	2	26	2	1	1	1		1	5	5
TOMANEC	280	1	2	22	2	2	1	2		5	7	5
TOMANEC	281	1	1	41	2	1	1	1		6	7	5
TOMANEC	282	1	1	55	2	2	1	5		10	5	10
TOMANEC	283	1	2	46	2	2	1	2		0	1	1
TOMANEC	284	1	2	25	2	2	1	2		0	0	0
TOMANEC	285	1	1	61	2	2	1	1		5	3	4
TOMANEC	286	1	2	78	2	2	1	1		5	5	5
TOMANEC	287	1	1	42	2	2	3	2		0	0	0
TOMANEC	288	1	1	32	2	2	4	1		1	5	0
TOMANEC	289	1	2	52	2	2	1	2		10	10	10
TOMANEC	290	1		51	2	2	1	2		5	5	5
TOMANEC	291	1	2	60	2	1	2	4		2	2	2
TOMANEC	292	1	2	23	2	2	1	2		5	5	5
TOMANEC	293	1	1	20	2	5	5	4		10	10	10
TOMANEC	294	1	2	35	2	2	1	1		2	3	5
TOMANEC	295	1	2	49	2	2	2	4		8	1	1
TOMANEC	296	1	2			1	1	2		5	5	5
TOMANEC	297	1	2	44	2	1	1	2		5	10	10
TOMANEC	298	1	1	24	2	2	1	2		9	7	8
TOMANEC	299	1	2	27	2	2	2	2		5	10	0
CINDY	300	1		38	2	5	3	2		6	5	4
CINDY	301	1	2	22	2	1	2	1		0	0	0
CINDY	302	1	1	54	2	2	2	2		8	7	8
CINDY	303	1	1	20	2	1	1	2		9	10	8
CINDY	304	1	1	22	2	2	2	2		5	5	5
Sieling	305	1	1	52	2	2	1	2		5	4	4
CINDY	306	1	2	39	2	1	2	2		10	10	10
CINDY	307	1	1	46	2	5	2	3		5	5	5
CINDY	308	1	2	35	2	2	4	2		5	9	5
CINDY	309	1	2	48	2	1	2	3		1	4	1
CINDY	310	1	1	38	2	2	3	2		4	6	4
CINDY	311	1	1	26	2	2	2	1		0	0	0
CINDY	312	1	1	20	2	2	2	2		3	10	4
CINDY	313	1	2	43	2	2	3	4		7	10	9
CINDY	314	1	1	32	2	2	3	2		2	7	6
CINDY	315	1	2	53	2	1	3	2		3	4	3
CINDY	316	1	2	33	2	1	4	5		2	10	1
CINDY	317	1	1	41	2	2	3	1		5	8	7
CINDY	318	1	1	46	2	5	2	2		4	8	6
CINDY	319	1	2	32	2	1	2	3		3	4	5
CINDY	320	1	1	22	2	1	1	1		0	3	0
CINDY	321	1	2	65	2	1	4	3		10	10	10
CINDY	322	1	1	66	2	1	4	2		5	10	5
CINDY	323	1	1	20	2	2	2	2		7	9	7
CINDY	324	1	2	27	2	2	2	2		1	3	2
CINDY	325	1	1	20	2	1	2	2		7	8	8
CINDY	326	1	2	25	2	5	2	2		9	10	7
Luis Martinez	327	1	1	37	2	2	1	1		1	10	4
Luis Martinez	328	1	1	45	2	2	2	4		5	8	2
Luis Martinez	329	1	1			2	1	1		5	5	5
Luis Martinez	330	1	2	50	2	2	1	2		10	10	10
Luis Martinez	331	1	1	35	2	2	5	2		10	1	2
Luis Martinez	332	1	1	65	2	2	1	1		1	5	5
Luis Martinez	333	1	1	54	2	2	1	2		1	10	1
Gabriel	334	1	1	40	2	2	1	2		10	10	10
Gabriel	335	1	1	26	2	2	3	3		8	8	8
Gabriel	336	1	2	56	2	2		1		5	5	5
Gabriel	337	1	1	46	2	2	2	1		5	5	5
Travis	338	1	2	25	2	1	2	3		7	1	5
Travis	339	1	2	37	2	2	1	3		10	10	10
Travis	340	1	1	55	2	1	1	1		1	1	0
Travis	341	1	2			2	1	1		0	0	0
Travis	342	1	1	23	2	5	2	3		2	2	2
Travis	343	1	2	55	2	2	1	1		5	5	6
Travis	344	1	1	60	2	2	1	1		6	3	5
Travis	345	1	1	33	2	2	1	4		3	4	1
Travis	346	1	2	73	2	2		1		10	10	10
Travis	347	1	2	53	2	2	1	1		1	3	5
Travis	348	1	2	66	2	2	1	1		5	10	5
Travis	349	1	1	27	2	5	1	1		4	7	6
Travis	350	1	2	57	2	2	1	4		5	1	1
Travis	351	1	1	30	2	2	1	2		0	1	1
Travis	352	1	1	27	2	2	3	2		8	10	2
Travis	353	1	2	25	2	2	1	1		10	10	10
Travis	354	1	2	30	2	1	1	1		5	5	5
Travis	355	1	2	40	2	1	1	5		0	0	0
Travis	356	1	1			2	2	1		0	5	5
Travis	357	1	2	48	2	2	1	4		5	5	5
Travis	358	1	1	36	2	2	1	2		3	10	10
Luis Martinez	359	1	1	37	2	1	1	2		0	10	0
Luis Martinez	360	1	1	62	2	1	5	2		8	6	1
Luis Martinez	361	1	2	53	2	2	2	1		5	10	1
Luis Martinez	362	1	1	58	2	1	1	4		5	5	5
Luis Martinez	363	1	2	35	2	2	1	3		3	1	4
Luis Martinez	364	1	1	27	2	2	1	4		5	2	5
Rudy	365	1	1	31	2	2	2	1		0	0	0
Rudy	366	1	1	22	2	2	1	1		5	10	5
Rudy	367	1	2	29	2	1	2	2		5	8	2
Rudy	368	1	1	41	2	1	2	2		0	10	0
Rudy	369	1	1	52	2	1	3	4		5	5	5
Rudy	370	1	2	30	2	2	2	1		0	10	0
Rudy	371	1	2	23	2	2	1	4		1	8	1
Rudy	372	1	2	31	2	1	3	5		5	8	5
Rudy	373	1	2	44	2	5	1	1		0	0	0
Rudy	374	1	1	37	2	1	2	2		5	5	5
Rudy	375	1	2			1	2	2		8	8	8
Rudy	376	1	2	64	2	1	3	5		5	10	5
Rudy	377	1	1	33	2	2	2	3		0	0	0
Rudy	378	1	1	52	2	2	2	1		10	10	10
Rudy	379	1	2	30	2	4	3	5		5	7	3
Rudy	380	1	1	20	2	2	1	3		5	10	10
Rudy	381	1	1	35	2	1	2	2		2	8	2
Gabriela	382	1	1	31	2	2	3	4		10	10	10
Gabriela	383	1	2	26	2	2	1	2		4	10	9
Gabriela	384	1	2	41	2	2	1	2		0	0	0
Gabriela	385	1	2	82	2	1	2	2		5	5	5
Gabriela	386	1	1	31	2	2	1	2		5	7	8
Gabriela	387	1	2	40	2	1	1	5		1	1	1
Gabriela	388	1		44	2	2	2	2		1	1	8
Alvaro	389	1	2	62	2	2	1	2		10	5	5
Alvaro	390	1	2	38	2	2	1	1		0	0	0
Alvaro	391	1	1	44	2	2	2	4		10	10	10
Alvaro	392	1	1	37	2	2	1	2		5	10	10
Alvaro	393	1	2	22	2	2	1	2		5	1	1
Alvaro	394	1	2	35	2	2	2	3		3	9	5
Alvaro	395	1	2	45	2	2	1	2		5	3	3
Alvaro	396	1	2	35	2	2	1	2		7	6	7
Alvaro	397	1	2	62	2	1	3	4		1	1	1
Alvaro	398	1	2	51	2	2	4	5		0	0	0
Alvaro	399	1	2	31	2	2	2	4		6	0	1
Alvaro	400	1	2	56	2	1	1	3		3	4	5
Alvaro	401	1	2	63	2	1	1	2		5	5	5
Alvaro	402	1	1	26	2	2	2	2		0	0	0
Shoemake	403	1	1	27	2	2	3	1		5	5	5
Shoemake	404	1	2	56	2	2	1	2		5	5	5
Shoemake	405	1	2	33	2	2	1	4		10	1	10
Shoemake	406	1	2	26	2	2	2	2		5	8	5
Shoemake	407	1	1	58	2	2	1	1		5	5	5
Shoemake	408	1	1	29	2	2	1	2		5	7	5
Shoemake	409	1	2	41	2	2	1	1		5	5	5
Shoemake	410	1	2	67	2	1	3	2		5	5	5
Shoemake	411	1	1	23	2	2	1	1		5	5	5
Shoemake	412	1	2	23	2	2	1	2		5	7	5
Shoemake	413	1	1	38	2	2	5	2		5	5	5
Luis Martinez	414	1	1	32	2	5	1	2		2	10	1
Luis Martinez	415	1	1	59	2	2	2	1		5	7	3
Luis Martinez	416	1	2	27	2	2	1	2		10	5	8
Luis Martinez	417	1	2	51	2	2	1	2		1	7	1
Luis Martinez	418	1	1	64	2	2	1	2		0	8	0
Luis Martinez	419	1	2	55	2	1	3	4		5	5	5
Luis Martinez	420	1	1	25	2	2	5	2		0	10	1
Luis Martinez	421	1	2	33	2	2	1	1		10	10	10
Luis Martinez	422	1	2	43	2	2	1	1		1	10	2
Luis Martinez	423	1	1	48	2	2	1	1		5	5	5
Luis Martinez	424	1	1	35	2	1	1	1		9	10	9
Luis Martinez	425	1	1	60	2	1	1	2		4	9	3
Luis Martinez	426	1	2	35	2	1	2	2		1	10	1
Ha	427	1	1	71	2	2	1	1		7	8	8
Ha	428	1	1	32	2	5	1	4		10	2	0
Ha	429	1	2	41	2	2	1	4		0	0	0
Ha	430	1	2	29	2	2	1	1		0	0	0
Ha	431	1	2	38	2	2	1	1		0	0	0
Ha	432	1	1	39	2	1	1	1		10	10	10
Ha	433	1	1	30	2	2	1	2		3	8	5
Ha	434	1	1	34	2	2	5	5		8	0	7
Ha	435	1	2	48	2	2	1	5		5	8	0
Ha	436	1	1	55	2	1	1	1		7	7	7
Ha	437	1	2	39	2	1	1	2		10	10	10
Ha	438	1	1	45	2	1	1	2		5	5	5
Ha	439	1	2	53	2	2	1	2		1	1	1
Shoemake	440	1	2	45	2	2	1	2		5	10	5
Shoemake	441	1	2	51	2	2	1	5		5	5	1
Shoemake	442	1	1	55	2	1	1	2		5	10	5
Shoemake	443	1	2	24	2	2	1	1		7	10	0
Shoemake	444	1	1	21	2	2	1	2		4	8	5
Shoemake	445	1	2	39	2	2	1	1		5	5	5
Shoemake	446	1	1	45	2	5	3	5		4	5	5
Shoemake	447	1	2	26	2	1	1	4		5	7	5
Shoemake	448	1	1	67	2	1	2	2		5	5	5
Shoemake	449	1	2	37	2	1	1	4		5	10	5
Shoemake	450	1	1	24	2	2	2	1		5	5	5
Shoemake	451	1	2	37	2	2	1	1		5	5	5
Shoemake	452	1	1	21	2	2	3	2		5	0	0
Shoemake	453	1	1	35	2	1	1	5		0	9	1
Joanna	454	1	1	52	2	5	1	2		5	7	3
Joanna	455	1	2	39	2	2	1	4		0	0	0
Joanna	456	1	2	28	2	2	1	4		0	0	0
Joanna	457	1	1	16	2	2	1	2		5	5	5
Joanna	458	1	1	29	2	1	2	2		5	5	5
Ha	459	1	1	33	2	2	1	1		5	5	5
Ha	460	1	1	43	2	2	1	4		0	10	0
Ha	461	1	1	46	2	2	5	5		10	10	1
Ha	462	1	2	29	2	1	1	4		5	10	10
Ha	463	1	1	60	2	2	1	1		0	7	0
Ha	464	1	2	27	2	2	1	1		5	1	5
Ha	465	1	1	53	2	1	1	2		0	1	1
Ha	466	1	1	47	2	2	1	2		8	7	7
Ha	467	1	1	55	2	1	1	2		5	8	5
Ha	468	1	2	33	2	2	1	2		0	5	5
Ha	469	1	2	48	2	1	1	1		8	8	8
Ha	470	1	1	38	2	2	3	2		5	7	5
Ha	471	1	2	32	2	2	1	1		10	10	10
Ha	472	1	2	46	2	1	1	3		5	1	10
Ha	473	1	1	32	2	1	1	1		3	0	5
Ha	474	1	2	50	2	1	1	1		6	9	6
Ha	475	1	1	55	2	5	5	2		0	5	5
Ha	476	1	2	28	2	2	1	2		3	5	5
Ha	477	1	2	73	2	1		6		5	6	5
Ha	478	1	1	83	2	2	1	1		5	1	1
Ha	479	1	1	44	2	2	1	2		0	0	0
Ha	480	1	2	33	2	2	3	5		10	8	3
Ha	481	1	2	21	2	2	1	1		0	10	0
Ha	482	1	2	25	2	2	1	4		7	5	6
Ha	483	1	1	37	2	2	1	1		0	3	6
Ha	484	1	2	34	2	2	1	2		10	10	5
Ha	485	1	1	20	2	2	1	4		8	1	5
Ha	486	1	1	31	2	2	1	2		0	0	0
Ha	487	1	2	45	2	2	1	1		0	0	0
Ha	488	1	1	43	2	2	1	2		5	5	5
Ha	489	1	2	49	2	2	1	1		10	10	10
Ha	490	1	2	33	2	6	3	2		5	7	5
Ha	491	1	1	33	2	2	2	5		0	0	0
Ha	492	1	2	57	2	2	1	2		0	10	0
Gabriela	493	1	2	28	2	1	1	4		3	3	5
Gabriela	494	1	2	54	2	1	1	4		1	1	1
Gabriela	495	1	1	46	2	1	2	1		5	10	5
Gabriela	496	1	2	22	2		2	3		5	5	1
Gabriela	497	1	2	33	2	6	1	3		10	5	5
Gabriela	498	1	2	34	2	2	1	3		8	8	6
Gabriela	499	1	1	39	2	2	1	2		0	0	0
Gabriela	500	1	2	55	2	2	1	2		10	10	10
Gabriela	501	1	2	19	2	2	1	4		0	0	0
Luis Martinez	502	1	1	61	2	1	1	2		1	10	5
Luis Martinez	503	1	1	27	2	1	1	5		5	6	5
Luis Martinez	504	1	2	45	2	2	1	2		10	8	7
Luis Martinez	505	1	2	24	2	5	1	4		5	5	0
Luis Martinez	506	1	1	42	2	2	1	1		1	1	1
Luis Martinez	507	1	1	56	2	1	1	2		5	1	1
Luis Martinez	508	1	2	30	2	2	3	3		5	5	3
Luis Martinez	509	1	2	57	2	2	1	5		1	10	5
Luis Martinez	510	1	2	35	2	2	1	4		1	10	5
Luis Martinez	511	1	2	40	2	1	1	2		5	5	7
Luis Martinez	512	1	1	62	2	1	1	2		5	5	5
Luis Martinez	513	1	2	27	2	1	5	2		6	8	4
Luis Martinez	514	1	1	48	2	2	1	4		2	10	1
Luis Martinez	515	1	1	18	2	2	1	1		3	10	1
Luis Martinez	516	1	1	36	2	2	1	2		6	7	7
Gabriela	517	1	1	22	2	2	2	1		5	1	5
Gabriela	518	1	2	22	2	1	2	3		10	5	10
Gabriela	519	1	2	19	2	2	1	2		0	0	0
Gabriela	520	1	1	21	2	2	1	2		0	0	0
Gabriela	521	1	2	80	2	2	1	1		5	0	0
Gabriela	522	1	1	24	2	2	2	1		0	8	3
Gabriela	523	1	2	23	2	1	1	5		7	10	10
Gabriela	524	1	1	34	2	1	1	4		5	5	5
Gabriela	525	1	1	40	2	2	1	2		0	0	0
Gabriela	526	1	2	25	2	2	1	2		0	0	0
Gabriela	527	1	2	24	2	2	1	1		5	7	6
Gabriela	528	1	2	63	2	2	1	3		5	5	5
Gabriela	529	1	2	32	2	5	2	3		0	0	0
Gabriela	530	1	2	47	2	2	1	4		0	1	10
Gabriela	531	1	2	27	2	2	1	1		0	1	10
Gabriela	532	1	2	38	2					0	10	0
Gabriela	533	1	1	31	2	2	1	5		5	6	5
Gabriela	534	1	2	23	2	2	1	2		5	5	5
Gabriela	535	1	1	31	2	2	1	5		5	7	5
Gabriela	536	1	2	26	2	2	1	3		5	1	5
Gabriela	537	1	1	28	2	1	1	2		0	0	0
Gabriela	538	1	1	32	2	2	1	1		1	1	1
Gabriela	539	1	1	50	2	2	2	2		1	1	1
Gabriela	540	1	2	49	2	2	2	6		9	9	9
CINDY	541	1	2	36	2	1	2	2		6	9	6
CINDY	542	1	1	51	2	1	4	2		5	7	5
CINDY	543	1	2	37	2	1	5	6		7	10	7
CINDY	544	1	2	38	2	1	3	3		1	10	1
CINDY	545	1	1	22	2	2	2	2		0	0	0
CINDY	546	1	1	54	2	1	4	4		5	10	5
CINDY	547	1	1	20	2	1	2	2		3	9	3
CINDY	548	1	2		1	2		2		8	10	8
CINDY	549	1	2	18	2	1	1	1		5	9	4
CINDY	550	1	1	53	2	2	3	1		5	5	2
CINDY	551	1	2	36	2	1	2	2		1	1	1
CINDY	552	1	1	31	2	2	2	2		10	10	10
CINDY	553	1	2	24	2	2	2	2		5	1	1
CINDY	554	1	2	31	2	1	2	2		4	4	4
CINDY	555	1	2	40	2	2	3	3		2	6	2
CINDY	556	1	1	41	2	1	3	2		4	4	4
CINDY	557	1	2	39	2	1	2	1		4	10	6
CINDY	558	1	1	44	2	2	3	3		5	8	1
CINDY	559	1	1	22	2	1	1	2		1	10	10
CINDY	560	1	2	30	2	1	2	2		8	10	8
CINDY	561	1	1	42	2	2	2	2		1	8	1
CINDY	562	1	2	23	2	1	2	4		7	3	4
CINDY	563	1	1	59	2	2	4	2		3	5	6
CINDY	564	1	2	26	2	5	1	2		5	5	5
CINDY	565	1	2	39	2	2	3	2		0	5	5
CINDY	566	1	1	51	2	1	3	2		10	10	10
CINDY	567	1	2	27	2	1	2	2		3	8	5
CINDY	568	1	1	28	2	2	2	2		7	10	3
CINDY	569	1	1	25	2	1	2	2		7	7	7
CINDY	570	1	2	20	2	1	1	1		0	0	0
CINDY	571	1	2	52	2	1	2	5		4	5	5
CINDY	572	1	1	55	2	1	3	2		7	10	1
Joanna	573	1	2	49	2	5	1	2		0	0	0
Joanna	574	1	1	21	2	2	1	1		5	5	5
Joanna	575	1	1	35	2	2	2	2		5	10	5
Joanna	576	1	1	27	2	2	1	1		0	0	0
Joanna	577	1	1	22	2	2	1	3		5	4	6
Joanna	578	1	1	33	2	1	3	4		6	5	6
Joanna	579	1	2	40	2	2	1	1		5	5	5
Joanna	580	1	2	40	2	2	1	2		0	0	0
Joanna	581	1	1	32	2	5	2	2		5	10	1
Joanna	582	1	1	54	2	1	1	4		0	10	5
Joanna	583	1	1	49	2	2	1	1		0	0	0
Joanna	584	1	1	37	2	2	1	2		1	1	1
Joanna	585	1	1	21	2	2	1	2		5	5	5
Joanna	586	1	2	31	2	1	2	3		10	7	0
Joanna	587	1	1	61	2	1	4	5		8	8	4
Joanna	588	1	2	50	2	1	2	1		5	7	0
Joanna	589	1	1	49	2	1	1	4		5	5	5
Joanna	590	1	2	30	2	2	2	2		10	5	5
Joanna	591	1	2	40	2	2	1	1		2	5	2
Joanna	592	1	2	25	2	1	1	1		0	10	10
Joanna	593	1	1	46	2	2	1	2		10	0	3
Joanna	594	1	1	30	2	1	1	4		0	0	0
Joanna	595	1	1	35	2	5	1	1		0	10	5
Joanna	596	1	1	36	2	2	2	2		7	7	4
Cindy	597	1	1	54	2	2	1	4		10	8	7
Cindy	598	1	1	60	2	2	2	2		5	5	5
Cindy	599	1	1	44	2	2	1	1		0	0	0
Cindy	600	1	1	37	2	2	1	3		8	8	5

## Sheet: LEGEND
LEGEND
Survey Collector Name	Subject Number	Participation Status	Gender	Age (< 85 years)	Age (> 85 years)	Race	Yearly Income	Highest Level of Education	Question 1	Question 2	Question 3
		1=participated	1=Male		1=yes	1=Caucasion/White	1=0-$20k	1=Less than high school	0=I don't understand the question	0=I don't understand the question	0=I don't understand the question
		2=Patient refused	2=Female		2=no	2=Hispanic	2=$20,001k-$40k	2=High school graduate	1=Completely Disagree	1=Completely Disagree	1=Completely Disagree
		3=medically unstable				3=Native American	3=$40,001k-$60k	3=Vocationa/Tech school graduate	2	2	2
		4=Cognitively impaired				4=Asian	4=$60,001k-$80k	4=Some college	3	3	3
						5=Non-Hispanic/Black	5=$80,001k or more	5=College graduate	4	4	4
						6-Other		6=Any post graduate work	5=Neither agree or disagree	5=Neither agree or disagree	5=Neither agree or disagree
									6	6	6
									7	7	7
									8	8	8
									9	9	9
									10=Completely agree	10=Completely agree	10=Completely agree
